# Supplementary material for: Low-Field Benchtop NMR to Discover Early-Onset Sepsis: A Proof of Concept
Source: Metabolites. 2023 Sep 21;13(9):1029. doi: 10.3390/metabo13091029 (PMC10535760; doi:10.3390/metabo13091029)
Supplement: Supplementary file 1 [file metabolites-13-01029-s001.zip]

Archive with 1 entries (1 files):
- metabolites-2622560-supplementary.pdf
